# Supplementary material for: Antimicrobial Resistance and CRISPR Typing Among Salmonella Isolates From Poultry Farms in China
Source: Front Microbiol. 2021 Sep 16;12:730046. doi: 10.3389/fmicb.2021.730046 (PMC8481896; doi:10.3389/fmicb.2021.730046)
Supplement: Supplementary file 1 [file Table_1.XLSX]

## Sheet: Sheet1
List of 75 Salmonella isolates that were analyzed in this study
Strain	Serovar	Province	Source	MLST	No. of spacers-CRISPR1	DR sequence of CRISPR1	No. of spacers-CRISPR2	DR sequence of CRISPR2
SGJ1	Derby	Sichuan	chicken	ST40	27	GTGTTCCCCGCGCCAGCGGGGATAAACCG/GTGTTCCCCGCGCTAGCGGGGATAAACCG/GTGTTCCCCGCGTCAGCGGGGATAAACCG/ATGTTCCCCGCGTCAGCGGGGATAAACAC	13	GTGTTCCCCGCGCCAGCGGGGATAAACCG/GTGTTCCCCGCCCCAACAAGGATAGCCGT
SGT1	Derby	Sichuan	chicken	ST40	27	GTGTTCCCCGCGCCAGCGGGGATAAACCG/GTGTTCCCCGCGCTAGCGGGGATAAACCG/GTGTTCCCCGCGTCAGCGGGGATAAACCG/ATGTTCCCCGCGTCAGCGGGGATAAACAC	13	GTGTTCCCCGCGCCAGCGGGGATAAACCG/GTGTTCCCCGCCCCAACAAGGATAGCCGT
S146	Derby	Hebei	chicken	ST40	28	GTGTTCCCCGCGCCAGCGGGGATAAACCG/GTGTTCCCCGCGCTAGCGGGGATAAACCG/ATGTTCCCCGCGTCAGCGGGGATAAACAC	13	GTGTTCCCCGCGCCAGCGGGGATAAACCG/GTGTTCCCCGCCCCAACAAGGATAGCCGT
S136	Derby	Hebei	chicken	ST40	28	GTGTTCCCCGCGCCAGCGGGGATAAACCG/GTGTTCCCCGCGCTAGCGGGGATAAACCG/ATGTTCCCCGCGTCAGCGGGGATAAACAC	13	GTGTTCCCCGCGCCAGCGGGGATAAACCG/GTGTTCCCCGCCCCAACAAGGATAGCCGT
S29	Derby	Sichuan	chicken	ST543	30	GTGTTCCCCGCGCCAGCGGGGATAAACCG/GTGTTCCCCGCGCTAGCGGGGATAAACCG/GTGTTCCCCGCGTCAGCGGGGATAAACCG/ATGTTCCCCGCGTCAGCGGGGATAAACAC	13	GTGTTCCCCGCGCCAGCGGGGATAAACCG/GTGTTCCCCGCCCCAACAAGGATAGCCGT
S28	Derby	Sichuan	chicken	ST34	30	GTGTTCCCCGCGCCAGCGGGGATAAACCG/GTGTTCCCCGCGCTAGCGGGGATAAACCG/GTGTTCCCCGCGTCAGCGGGGATAAACCG/ATGTTCCCCGCGTCAGCGGGGATAAACAC	13	GTGTTCCCCGCGCCAGCGGGGATAAACCG/GTGTTCCCCGCCCCAACAAGGATAGCCGT
S24	Derby	Sichuan	chicken	ST40	30	GTGTTCCCCGCGCCAGCGGGGATAAACCG/GTGTTCCCCGCGCTAGCGGGGATAAACCG/GTGTTCCCCGCGTCAGCGGGGATAAACCG/ATGTTCCCCGCGTCAGCGGGGATAAACAC	13	GTGTTCCCCGCGCCAGCGGGGATAAACCG/GTGTTCCCCGCCCCAACAAGGATAGCCGT
S23	Derby	Sichuan	chicken	ST40	30	GTGTTCCCCGCGCCAGCGGGGATAAACCG/GTGTTCCCCGCGCTAGCGGGGATAAACCG/GTGTTCCCCGCGTCAGCGGGGATAAACCG/ATGTTCCCCGCGTCAGCGGGGATAAACAC	13	GTGTTCCCCGCGCCAGCGGGGATAAACCG/GTGTTCCCCGCCCCAACAAGGATAGCCGT
S22	Derby	Sichuan	chicken	ST40	28	GTGTTCCCCGCGCCAGCGGGGATAAACCG/GTGTTCCCCGCGCTAGCGGGGATAAACCG/ATGTTCCCCGCGTCAGCGGGGATAAACAC	13	GTGTTCCCCGCGCCAGCGGGGATAAACCG/GTGTTCCCCGCCCCAACAAGGATAGCCGT
S9	Derby	Sichuan	chicken	ST40	30	GTGTTCCCCGCGCCAGCGGGGATAAACCG/GTGTTCCCCGCGCTAGCGGGGATAAACCG/GTGTTCCCCGCGTCAGCGGGGATAAACCG/ATGTTCCCCGCGTCAGCGGGGATAAACAC	13	GTGTTCCCCGCGCCAGCGGGGATAAACCG/GTGTTCCCCGCCCCAACAAGGATAGCCGT
S6	Derby	Sichuan	chicken	ST2709	30	GTGTTCCCCGCGCCAGCGGGGATAAACCG/GTGTTCCCCGCGCTAGCGGGGATAAACCG/GTGTTCCCCGCGTCAGCGGGGATAAACCG/ATGTTCCCCGCGTCAGCGGGGATAAACAC	13	GTGTTCCCCGCGCCAGCGGGGATAAACCG/GTGTTCCCCGCCCCAACAAGGATAGCCGT
SP	Typhimurium	Hebei	chicken	ST32	10	GTGTTCCCCGCGCCAGCGGGGATAAACCG/ATGTTCCCCGCGCCAGCGGGGATAAACAC	26	GTGTTCCCCGCGCCAGCGGGGATAAACCG/GTGTTCCCCGCGCTAGCGGGGATAAACCG/GTGTTCCCCGCGCCAACAAGGATAGCCGT
S32	Typhimurium	Sichuan	chicken	ST34	29	GTGTTCCCCGCGCCAGCGGGGATAAACCT/GTGTTCCCCGCGCCAGCGGGGATAAACCG/GTGTTTCCCGCGCCAGCGGGGATAAACCG/ATGTTCCCCGCGCCAGCGGGGATAAACAC	24	GTGTTCCCCGCGCCAGCGGGGATAAACCG/GTGTTCCCCGCGCTAGCGGGGATAAACCG/GTGTTCCCCGTGCCAGCGGGGATAAACCG/GTGTTCCCCGCGCCAACAAGGATAGCCGT
S31	Typhimurium	Sichuan	chicken	ST34	29	GTGTTCCCCGCGCCAGCGGGGATAAACCT/GTGTTCCCCGCGCCAGCGGGGATAAACCG/GTGTTTCCCGCGCCAGCGGGGATAAACCG/ATGTTCCCCGCGCCAGCGGGGATAAACAC	24	GTGTTCCCCGCGCCAGCGGGGATAAACCG/GTGTTCCCCGCGCTAGCGGGGATAAACCG/GTGTTCCCCGTGCCAGCGGGGATAAACCG/GTGTTCCCCGCGCCAACAAGGATAGCCGT
S27	Typhimurium	Sichuan	chicken	ST96	27	GTGTTTATCCCCGCTGGCGCGGGGAACAT/GTGTTCCCCGCGCCAGCGGGGATAAACCG/ATGTTCCCCGCGCCAGCGGGGATAAACAC	24	GTGTTCCCCGCGCCAGCGGGGATAAACCG/GTGTTCCCCGCGCTAGCGGGGATAAACCG/GTGTTCCCCGTGCCAGCGGGGATAAACCG/GTGTTCCCCGCGCCAACAAGGATAGCCGT
S26	Typhimurium	Sichuan	chicken	ST40	25	GTGTTCCCCGCGCCAGCGGGGATAAACCG/GTGTTCCCCGTGCCAGCGGGGATAAACCG/ATGTTCCCCGCGTCAGCGGGGATAAACAC	17	GTGTTCCCCGCGCCAGCGGGGATAAACCG/GTGTTCCCCGCGCCAACAAGGATAGCCGT
S25	Typhimurium	Sichuan	chicken	ST40	29	GTGTTCCCCGCGCCAGCGGGGATAAACCT/GTGTTCCCCGCGCCAGCGGGGATAAACCG/ATGTTCCCCGCGCCAGCGGGGATAAACAC	24	GTGTTCCCCGCGCCAGCGGGGATAAACCG/GTGTTCCCCGCGCTAGCGGGGATAAACCG/GTGTTCCCCGTGCCAGCGGGGATAAACCG/GTGTTCCCCGCGCCAACAAGGATAGCCGT
S21	Typhimurium	Sichuan	chicken	ST34	29	GTGTTCCCCGCGCCAGCGGGGATAAACCT/GTGTTCCCCGCGCCAGCGGGGATAAACCG/GTGTTTCCCGCGCCAGCGGGGATAAACCG/ATGTTCCCCGCGCCAGCGGGGATAAACAC	24	GTGTTCCCCGCGCCAGCGGGGATAAACCG/GTGTTCCCCGCGCTAGCGGGGATAAACCG/GTGTTCCCCGTGCCAGCGGGGATAAACCG/GTGTTCCCCGCGCCAACAAGGATAGCCGT
S20	Typhimurium	Sichuan	chicken	ST34	29	GTGTTCCCCGCGCCAGCGGGGATAAACCT/GTGTTCCCCGCGCCAGCGGGGATAAACCG/GTGTTTCCCGCGCCAGCGGGGATAAACCG/ATGTTCCCCGCGCCAGCGGGGATAAACAC	24	GTGTTCCCCGCGCCAGCGGGGATAAACCG/GTGTTCCCCGCGCTAGCGGGGATAAACCG/GTGTTCCCCGTGCCAGCGGGGATAAACCG/GTGTTCCCCGCGCCAACAAGGATAGCCGT
S19	Typhimurium	Sichuan	chicken	ST543	25	GTGTTCCCCGCGCCAGCGGGGATAAACCG/GTGTTCCCCGTGCCAGCGGGGATAAACCG/ATGTTCCCCGCGTCAGCGGGGATAAACAC	17	GTGTTCCCCGCGCCAGCGGGGATAAACCG/GTGTTCCCCGCGCCAACAAGGATAGCCGT
S18	Typhimurium	Sichuan	chicken	ST34	29	GTGTTCCCCGCGCCAGCGGGGATAAACCT/GTGTTCCCCGCGCCAGCGGGGATAAACCG/GTGTTTCCCGCGCCAGCGGGGATAAACCG/ATGTTCCCCGCGCCAGCGGGGATAAACAC	24	GTGTTCCCCGCGCCAGCGGGGATAAACCG/GTGTTCCCCGCGCTAGCGGGGATAAACCG/GTGTTCCCCGTGCCAGCGGGGATAAACCG/GTGTTCCCCGCGCCAACAAGGATAGCCGT
S15	Typhimurium	Sichuan	chicken	ST34	29	GTGTTCCCCGCGCCAGCGGGGATAAACCT/GTGTTCCCCGCGCCAGCGGGGATAAACCG/GTGTTTCCCGCGCCAGCGGGGATAAACCG/ATGTTCCCCGCGCCAGCGGGGATAAACAC	24	GTGTTCCCCGCGCCAGCGGGGATAAACCG/GTGTTCCCCGCGCTAGCGGGGATAAACCG/GTGTTCCCCGTGCCAGCGGGGATAAACCG/GTGTTCCCCGCGCCAACAAGGATAGCCGT
S14	Typhimurium	Sichuan	chicken	ST34	29	GTGTTCCCCGCGCCAGCGGGGATAAACCT/GTGTTCCCCGCGCCAGCGGGGATAAACCG/GTGTTTCCCGCGCCAGCGGGGATAAACCG/ATGTTCCCCGCGCCAGCGGGGATAAACAC	24	GTGTTCCCCGCGCCAGCGGGGATAAACCG/GTGTTCCCCGCGCTAGCGGGGATAAACCG/GTGTTCCCCGTGCCAGCGGGGATAAACCG/GTGTTCCCCGCGCCAACAAGGATAGCCGT
S13	Typhimurium	Sichuan	chicken	ST34	29	GTGTTCCCCGCGCCAGCGGGGATAAACCT/GTGTTCCCCGCGCCAGCGGGGATAAACCG/GTGTTTCCCGCGCCAGCGGGGATAAACCG/ATGTTCCCCGCGCCAGCGGGGATAAACAC	24	GTGTTCCCCGCGCCAGCGGGGATAAACCG/GTGTTCCCCGCGCTAGCGGGGATAAACCG/GTGTTCCCCGTGCCAGCGGGGATAAACCG/GTGTTCCCCGCGCCAACAAGGATAGCCGT
S11	Typhimurium	Sichuan	chicken	ST34	29	GTGTTCCCCGCGCCAGCGGGGATAAACCT/GTGTTCCCCGCGCCAGCGGGGATAAACCG/GTGTTTCCCGCGCCAGCGGGGATAAACCG/ATGTTCCCCGCGCCAGCGGGGATAAACAC	24	GTGTTCCCCGCGCCAGCGGGGATAAACCG/GTGTTCCCCGCGCTAGCGGGGATAAACCG/GTGTTCCCCGTGCCAGCGGGGATAAACCG/GTGTTCCCCGCGCCAACAAGGATAGCCGT
S4	Typhimurium	Sichuan	chicken	ST34	29	GTGTTCCCCGCGCCAGCGGGGATAAACCT/GTGTTCCCCGCGCCAGCGGGGATAAACCG/GTGTTTCCCGCGCCAGCGGGGATAAACCG/ATGTTCCCCGCGCCAGCGGGGATAAACAC	24	GTGTTCCCCGCGCCAGCGGGGATAAACCG/GTGTTCCCCGCGCTAGCGGGGATAAACCG/GTGTTCCCCGTGCCAGCGGGGATAAACCG/ATGTTCCCCGCGCTAGCGGGGATAAACCG/GTGTTCCCCGCGCCAACAAGGATAGCCGT
S3	Typhimurium	Sichuan	chicken	ST34	29	GTGTTCCCCGCGCCAGCGGGGATAAACCT/GTGTTCCCCGCGCCAGCGGGGATAAACCG/GTGTTTCCCGCGCCAGCGGGGATAAACCG/ATGTTCCCCGCGCCAGCGGGGATAAACAC	24	GTGTTCCCCGCGCCAGCGGGGATAAACCG/GTGTTCCCCGCGCTAGCGGGGATAAACCG/GTGTTCCCCGTGCCAGCGGGGATAAACCG/ATGTTCCCCGCGCTAGCGGGGATAAACCG/GTGTTCCCCGCGCCAACAAGGATAGCCGT
S2	Typhimurium	Sichuan	chicken	ST34	29	GTGTTCCCCGCGCCAGCGGGGATAAACCT/GTGTTCCCCGCGCCAGCGGGGATAAACCG/GTGTTTCCCGCGCCAGCGGGGATAAACCG/ATGTTCCCCGCGCCAGCGGGGATAAACAC	24	GTGTTCCCCGCGCCAGCGGGGATAAACCG/GTGTTCCCCGCGCTAGCGGGGATAAACCG/GTGTTCCCCGTGCCAGCGGGGATAAACCG/ATGTTCCCCGCGCTAGCGGGGATAAACCG/GTGTTCCCCGCGCCAACAAGGATAGCCGT
SG3	Typhimurium	Chongqing	chicken	ST19	15	GTGTTCCCCGCGCCAGCGGGGATAAACCT/GTGTTCCCCGCGCCAGCGGGGATAAACCG/ATGTTCCCCGCGCCAGCGGGGATAAACAC	13	GTGTTCCCCGCGCCAGCGGGGATAA/GTGTTCCCCGTGCCAGCGGGGATAA/TGTTCCCCGCGCTAGCGGGGATAA/GTGTTCCCCGCGCCAACAAGGATAG
SG4	Typhimurium	Chongqing	chicken	ST19	15	GTGTTCCCCGCGCCAGCGGGGATAAACCT/GTGTTCCCCGCGCCAGCGGGGATAAACCG/ATGTTCCCCGCGCCAGCGGGGATAAACAC	13	GTGTTCCCCGCGCCAGCGGGGATAA/GTGTTCCCCGTGCCAGCGGGGATAA/TGTTCCCCGCGCTAGCGGGGATAA/GTGTTCCCCGCGCCAACAAGGATAG
SG5	Typhimurium	Chongqing	chicken	ST19	15	GTGTTCCCCGCGCCAGCGGGGATAAACCT/GTGTTCCCCGCGCCAGCGGGGATAAACCG/ATGTTCCCCGCGCCAGCGGGGATAAACAC	13	GTGTTCCCCGCGCCAGCGGGGATAA/GTGTTCCCCGTGCCAGCGGGGATAA/TGTTCCCCGCGCTAGCGGGGATAA/GTGTTCCCCGCGCCAACAAGGATAG
SG6	Typhimurium	Chongqing	chicken	ST19	15	GTGTTCCCCGCGCCAGCGGGGATAAACCT/GTGTTCCCCGCGCCAGCGGGGATAAACCG/ATGTTCCCCGCGCCAGCGGGGATAAACAC	13	GTGTTCCCCGCGCCAGCGGGGATAA/GTGTTCCCCGTGCCAGCGGGGATAA/TGTTCCCCGCGCTAGCGGGGATAA/GTGTTCCCCGCGCCAACAAGGATAG
SG7	Typhimurium	Chongqing	chicken	ST19	15	GTGTTCCCCGCGCCAGCGGGGATAAACCT/GTGTTCCCCGCGCCAGCGGGGATAAACCG/ATGTTCCCCGCGCCAGCGGGGATAAACAC	13	GTGTTCCCCGCGCCAGCGGGGATAA/GTGTTCCCCGTGCCAGCGGGGATAA/TGTTCCCCGCGCTAGCGGGGATAA/GTGTTCCCCGCGCCAACAAGGATAG
SG8	Typhimurium	Chongqing	chicken	ST19	15	GTGTTCCCCGCGCCAGCGGGGATAAACCT/GTGTTCCCCGCGCCAGCGGGGATAAACCG/ATGTTCCCCGCGCCAGCGGGGATAAACAC	13	GTGTTCCCCGCGCCAGCGGGGATAA/GTGTTCCCCGTGCCAGCGGGGATAA/TGTTCCCCGCGCTAGCGGGGATAA/GTGTTCCCCGCGCCAACAAGGATAG
SG12	Typhimurium	Chongqing	chicken	ST19	15	GTGTTCCCCGCGCCAGCGGGGATAAACCG/GTGTTCCCCGCGCCAGCGGAGATAAACCG/ATGTTCCCCGCGCCAGCGGGGATAAACAC	20	GTGTTCCCCGCGCCAGCGGGGATAAACCG/GTGTTCCCCGTGCCAGCGGGGATAAACCG/GTGTTCCCCGCGCCAGCAGGGATAAACCG/GTGTTCCCCGCGCCAACAAGGATAGCCGT
S12	Schwarzengrund	Sichuan	chicken	ST96	15	GTGTTCCCCGCGCCAGCGGGGATAAACCG/GTGTTCCCCGCGCCAGCGGGGATAAACCT/GTGTTCCCCGCGTCAGCGGGGATAAACAC	17	GTGTTCCCCGCGCCAGCGGGGATAAACCG/GTGTTCCCCGCGTCAGCGGGGATAAACCG/GTGTTCCCCGCGCTAGCGGGGATAAACCG/GTGTTCCCCGCGTCAGCGGGGATAGCCGT
S30	Schwarzengrund	Sichuan	chicken	ST34	15	GTGTTCCCCGCGCCAGCGGGGATAAACCG/GTGTTCCCCGCGCCAGCGGGGATAAACCT/GTGTTCCCCGCGTCAGCGGGGATAAACAC	17	GTATTCCCCGCGCCAGCGGGGATAAACCG/GTGTTCCCCGCGTCAGCGGGGATAAACCG/GTGTTCCCCGCGCTAGCGGGGATAAACCG/GTGTTCCCCGCGTCAGCGGGGATAGCCGT
SX188	Senftenberg	Shangdong	chicken	ST14	33	GTGTTCCCCGCGCCAGCGGGGATAAACCG/GTGTTCCCCGCGTCAGCGGGGATAAACCG/GTGTTCCCCGCGCCAGCGGGGATAAACAC	13	GTGTTCCCCGCGCTAGCGGGGATAAACCG/GTGTTCCCCGCGCCAGCGGGGATAAACCT/GTGTTCCCCGCGTCAGCGGGGATAAACCG/GTGTTCCCCGCGCCAACAAGGATAGCCGT
SX171	Senftenberg	Shangdong	chicken	ST14	33	GTGTTCCCCGCGCCAGCGGGGATAAACCG/GTGTTCCCCGCGTCAGCGGGGATAAACCG/GTGTTCCCCGCGCCAGCGGGGATAAACAC	13	GTGTTCCCCGCGCTAGCGGGGATAAACCG/GTGTTCCCCGCGCCAGCGGGGATAAACCT/GTGTTCCCCGCGTCAGCGGGGATAAACCG/GTGTTCCCCGCGCCAACAAGGATAGCCGT
SX113	Senftenberg	Shangdong	duck	ST14	33	GTGTTCCCCGCGCCAGCGGGGATAAACCG/GTGTTCCCCGCGTCAGCGGGGATAAACCG/GTGTTCCCCACGCCAGCGGGGATAAACCG/GTGTTCCCCGCGCCAGCGGGGATAAACAC	13	GTGTTCCCCGCGCTAGCGGGGATAAACCG/GTGTTCCCCGCGCCAGCGGGGATAAACCT/GTGTTCCCCGCGCCAACAAGGATAGCCGT
S19Sen	Senftenberg	Shangdong	goose	ST14	33	GTGTTCCCCGCGCCAGCGGGGATAAACCG/GTGTTCCCCGCGTCAGCGGGGATAAACCG/GTGTTCCCCACGCCAGCGGGGATAAACCG/GTGTTCCCCGCGCCAGCGGGGATAAACAC	13	GTGTTCCCCGCGCTAGCGGGGATAAACCG/GTGTTCCCCGCGCCAGCGGGGATAAACCT/GTGTTCCCCGCGCCAACAAGGATAGCCGT
SX158	Senftenberg	Shangdong	duck	ST14	33	GTGTTCCCCGCGCCAGCGGGGATAAACCG/GTGTTCCCCACGCCAGCGGGGATAAACCG/GTGTTCCCCGCGTCAGCGGGGATAAACCG/GTGTTCCCCGCGCCAGCGGGGATAAACAC	13	GTGTTCCCCGCGCTAGCGGGGATAAACCG/GTGTTCCCCGCGCCAGCGGGGATAAACCT/GTGTTCCCCGCGCCAACAAGGATAGCCGT
SX149	Senftenberg	Shangdong	duck	ST14	33	GTGTTCCCCGCGCCAGCGGGGATAAACCG/GTGTTCCCCACGCCAGCGGGGATAAACCG/GTGTTCCCCGCGTCAGCGGGGATAAACCG/GTGTTCCCCGCGCCAGCGGGGATAAACAC	13	GTGTTCCCCGCGCTAGCGGGGATAAACCG/GTGTTCCCCGCGCCAGCGGGGATAAACCT/GTGTTCCCCGCGCCAACAAGGATAGCCGT
S90	Indiana	Hebei	chicken	ST17	17	GTGTTCCCCGCGCCAGCGGGGATAAACCG/GTGTTCCCCGCGCCAGCGGGGATAAACAC	12	GTGTTCCCCGCGCCAGCGGGGATAAACCG/GTGTTCCCCGCGCCAACAAGGATAGCCGT
SX259	Indiana	Shangdong	chicken	ST17	17	GTGTTCCCCGCGCCAGCGGGGATAAACCG/GTGTTCCCCGCGCCAGCGGGGATAAACAC	17	GTGTTCCCCGCGCCAGCGGGGATAAACCG/GTGTTCCCCGCGCTAGCGGGGATAAACCG/GTGTTCCCCGCGCTAGCGGGGATAAACCA/GTGTTCCCCGCGCCAACAAGGATAGCCGT
SX196	Indiana	Shangdong	chicken	ST17	17	GTGTTCCCCGCGCCAGCGGGGATAAACCG/GTGTTCCCCGCACCAGCGGGGATAAACCG/GTGTTCCCCGCGCCAGCGGGGATAAACAC	17	GTGTTCCCCGCGCCAGCGGGGATAAACCG/GTGTTCCCCGCGCTAGCGGGGATAAACCG/GTGTTCCCCGCGCTAGCGGGGATAAACCA/GTGTTCCCCGCGCCAACAAGGATAGCCGT
SX191	Indiana	Shangdong	chicken	ST17	17	GTGTTCCCCGCGCCAGCGGGGATAAACCG/GTGTTCCCCGCGCCAGCGGGGATAAACAC	17	GTGTTCCCCGCGCCAGCGGGGATAAACCG/GTGTTCCCCGCGCTAGCGGGGATAAACCG/GTGTTCCCCGCGCTAGCGGGGATAAACCA/GTGTTCCCCGCGCCAACAAGGATAGCCGT
SX135	Indiana	Shangdong	duck	ST17	17	GTGTTCCCCGCGCCAGCGGGGATAAACCG/GTGTTCCCCGCACCAGCGGGGATAAACCG/GTGTTCCCCGCGCCAGCGGGGATAAACAC	17	GTGTTCCCCGCGCTAGCGGGGATAAACCG/GTGTTCCCCGCGCTAGCGGGGATAAACCA/GTGTTCCCCGCGCCAACAAGGATAGCCGT
SX132	Indiana	Shangdong	duck	ST17	17	GTGTTCCCCGCGCCAGCGGGGATAAACCG/GTGTTCCCCGCACCAGCGGGGATAAACCG/GTGTTCCCCGCGCCAGCGGGGATAAACAC	17	GTGTTCCCCGCGCTAGCGGGGATAAACCG/GTGTTCCCCGCGCTAGCGGGGATAAACCA/GTGTTCCCCGCGCCAACAAGGATAGCCGT
SX115	Indiana	Shangdong	duck	ST17	17	GTGTTCCCCGCGCCAGCGGGGATAAACCG/GTGTTCCCCGCACCAGCGGGGATAAACCG/GTGTTCCCCGCGCCAGCGGGGATAAACAC	17	GTGTTCCCCGCGCTAGCGGGGATAAACCG/GTGTTCCCCGCGCTAGCGGGGATAAACCA/GTGTTCCCCGCGCCAACAAGGATAGCCGT
SX167	Indiana	Shangdong	duck	ST17	17	GTGTTCCCCGCGCCAGCGGGGATAAACCG/GTGTTCCCCGCACCAGCGGGGATAAACCG/GTGTTCCCCGCGCCAGCGGGGATAAACAC	17	GTGTTCCCCGCGCTAGCGGGGATAAACCG/GTGTTCCCCGCGCCAGCGGGGATAAACCT/GTGTTCCCCGCGCCAACAAGGATAGCCGT
S34	Indiana	Shangdong	goose	ST17	17	GTGTTCCCCGCGCCAGCGGGGATAAACCG/GTGTTCCCCGCGCCAGCGGGGATAAACAC	17	GTGTTCCCCGCGCTAGCGGGGATAAACCG/GTGTTCCCCGCGCTAGCGGGGATAAACCA/GTGTTCCCCGCGCCAACAAGGATAGCCGT
S350	Indiana	Shangdong	goose	ST17	17	GTGTTCCCCGCGCCAGCGGGGATAAACCG/GTGTTCCCCGCGCCAGCGGGGATAAACAC	17	GTGTTCCCCGCGCTAGCGGGGATAAACCG/GTGTTCCCCGCGCTAGCGGGGATAAACCA/GTGTTCCCCGCGCCAACAAGGATAGCCGT
S291	Indiana	Shangdong	chicken	ST17	17	GTGTTCCCCGCGCCAGCGGGGATAAACCG/GTGTTCCCCGCGCCAGCGGGGATAAACAC	17	GTGTTCCCCGCGCTAGCGGGGATAAACCG/GTGTTCCCCGCGCTAGCGGGGATAAACCA/GTGTTCCCCGCGCCAACAAGGATAGCCGT
S290	Indiana	Shangdong	chicken	ST17	17	GTGTTCCCCGCGCCAGCGGGGATAAACCG/GTGTTCCCCGCGCCAGCGGGGATAAACAC	17	GTGTTCCCCGCGCTAGCGGGGATAAACCG/GTGTTCCCCGCGCTAGCGGGGATAAACCA/GTGTTCCCCGCGCCAACAAGGATAGCCGT
S265	Indiana	Shangdong	chicken	ST17	17	GTGTTCCCCGCGCCAGCGGGGATAAACCG/GTGTTCCCCGCGCCAGCGGGGATAAACAC	17	GTGTTCCCCGCGCTAGCGGGGATAAACCG/GTGTTCCCCGCGCTAGCGGGGATAAACCA/GTGTTCCCCGCGCCAACAAGGATAGCCGT
S251	Indiana	Shangdong	chicken	ST17	17	GTGTTCCCCGCGCCAGCGGGGATAAACCG/GTGTTCCCCGCGCCAGCGGGGATAAACAC	17	GTGTTCCCCGCGCTAGCGGGGATAAACCG/GTGTTCCCCGCGCTAGCGGGGATAAACCA/GTGTTCCCCGCGCCAACAAGGATAGCCGT
S1B24	Indiana	Shangdong	egg	ST17	17	GTGTTCCCCGCGCCAGCGGGGATAAACCG/GTGTTCCCCGCGCCAGCGGGGATAAACAC	17	GTGTTCCCCGCGCTAGCGGGGATAAACCG/GTGTTCCCCGCGCTAGCGGGGATAAACCA/GTGTTCCCCGCGCCAACAAGGATAGCCGT
S1B211	Indiana	Shangdong	egg	ST17	17	GTGTTCCCCGCGCCAGCGGGGATAAACCG/GTGTTCCCCGCGCCAGCGGGGATAAACAC	17	GTGTTCCCCGCGCTAGCGGGGATAAACCG/GTGTTCCCCGCGCTAGCGGGGATAAACCA/GTGTTCCCCGCGCCAACAAGGATAGCCGT
S1B18	Indiana	Shangdong	egg	ST17	17	GTGTTCCCCGCGCCAGCGGGGATAAACCG/GTGTTCCCCGCGCCAGCGGGGATAAACAC	17	GTGTTCCCCGCGCTAGCGGGGATAAACCG/GTGTTCCCCGCGCTAGCGGGGATAAACCA/GTGTTCCCCGCGCCAACAAGGATAGCCGT
S1B16	Indiana	Shangdong	egg	ST17	17	GTGTTCCCCGCGCCAGCGGGGATAAACCG/GTGTTCCCCGCGCCAGCGGGGATAAACAC	17	GTGTTCCCCGCGCTAGCGGGGATAAACCG/GTGTTCCCCGCGCTAGCGGGGATAAACCA/GTGTTCCCCGCGCCAACAAGGATAGCCGT
S1B7	Indiana	Shangdong	egg	ST17	17	GTGTTCCCCGCGCCAGCGGGGATAAACCG/GTGTTCCCCGCGCCAGCGGGGATAAACAC	17	GTGTTCCCCGCGCTAGCGGGGATAAACCG/GTGTTCCCCGCGCTAGCGGGGATAAACCA/GTGTTCCCCGCGCCAACAAGGATAGCCGT
S1B1	Indiana	Shangdong	egg	ST17	17	GTGTTCCCCGCGCCAGCGGGGATAAACCG/GTGTTCCCCGCGCCAGCGGGGATAAACAC	17	GTGTTCCCCGCGCTAGCGGGGATAAACCG/GTGTTCCCCGCGCTAGCGGGGATAAACCA/GTGTTCCCCGCGCCAACAAGGATAGCCGT
S1A18	Enteritidis	Shangdong	egg	ST11	8	GTGTTCCCCGCGCCAGCGGGGATAAACCG/GTGTTCCCCGCGTCAGCGGGGATAAACAC	7	GTGTTCCCCGCGCCAGCGGGGATAAACCG/GTGTTCCCCGCGCCAGCGGGGATAAACTG/GTGTTCCCCGCGCCAACAAGGATAGCCGT
SGJ91	Enteritidis	Sichuan	chicken	ST11	8	GTGTTCCCCGCGCCAGCGGGGATAAACCG/GTGTTCCCCGCGTCAGCGGGGATAAACAC	10	GTGTTCCCCGCGCCAGCGGGGATAAACTG/GTGTTCCCCGCGCCAGCGGGGATAAACCG/GTGTTCCCCTCGCCAGCGGGGATAAACCG/GTGTTCCCCGCGCCAACAAGGATAGCCGT
SGJ2	Enteritidis	Sichuan	chicken	ST92	0	/	5	GTGTTCCCCGCGCCAGCGGGGATAAACTG/GTGTTCCCCGCGCCAGCGGGGATAAACCG/GTGTTCCCCGCGCCAACAAGGATAGCCGT
SGJ3	Enteritidis	Sichuan	chicken	ST92	0	/	5	GTGTTCCCCGCGCCAGCGGGGATAAACTG/GTGTTCCCCGCGCCAGCGGGGATAAACCG/GTGTTCCCCGCGCCAACAAGGATAGCCGT
S7	Give	Sichuan	chicken	ST40	7	GTGTTCCCCGCGCCAGCGGGGATAAACCG/GTGTTCCCCGCGTCAGCGGGGATGAACCG/GTGTTCCCCGCGTCAGCGGGGATAAACAC	4	GTGTTCCCCGCGCCAGCGGGGATAAACCG/GTGTTCCCCGCGTCAGCGGGGATAGCCGT
S5	Give	Sichuan	chicken	ST2709	7	GTGTTCCCCGCGCCAGCGGGGATAAACCG/GTGTTCCCCGCGTCAGCGGGGATGAACCG/GTGTTCCCCGCGTCAGCGGGGATAAACAC	4	GTGTTCCCCGCGCCAGCGGGGATAAACCG/GTGTTCCCCGCGTCAGCGGGGATAGCCGT
SG13	Kentucky	Chongqing	chicken	ST198	32	GTGTTCCCCGCGCCAGCGGGGATAAACCG/GTGTTCCCCGCGCCAGCGGGGATAAACCT/ATGTTCCCCGCGCCAGCGGGGATAAACAC	34	GTATTCCCCGCGCCAGCGGGGATAAACCG/GTGTTCCCCGCGCCAACAAGGATAGCCGT
S17	Kentucky	Sichuan	chicken	ST413	11	GTGTTCCCCGCGCCAGCGGGGATAAACCG/GTGTTCCCCGCGTCAGCGGGGATAAACCG/GTGTTCCCCGCGCCAGCGGGGATAAACAC	21	GTGTTCCCCGCGCCAGCGGGGATAAACCG/GTGTTCCCCGCGCCAGCGGGGATAAACCA/GTGTTCCCTGCGCCAGCGGGGATAAACCG/GTGTTCCCCGCGCCAACAAGGATAGCCGT
S16	Kentucky	Sichuan	chicken	ST34	/	/	/	/
SX170	Agona	Shangdong	duck	ST13	18	GTGTTCCCCGCGCCAGCGGGGATAAACCG/ATGTTCCCCGCGTCAGCGGGGATAAACAC	8	GTGTTCCCCGCGCTAGCGGGGATAAACCG/GTGTTCCCCGCGTCAGCGGGGATAAACCG/GTGTTCCCCGCGCCAACAAGGATAGCCGT
S33	Infantis	Sichuan	chicken	ST19	30	GTGTTCCCCGCGCCAGCGGGGATAAACCG/GTGTTCCCCGCGCCAGCGGGGATAAACCT/GTGTTCCCCGCGCTAGCGGGGATAAACCG/ATGTTCCCCGCGTCAGCGGGGATAAACAC	26	GTGTTCCCCGCGCCAGCGGGGATAAACCG/GTGTTCCCCGCGCCAACAAGGATAGCCGT
S1	Braenderup	Sichuan	chicken	ST22	31	GTGTTCCCCGCGCCAGCGGGGATAAACCG/GTGTTCCCCGCGCTAGCGGGGATAAACCT/GTGTTCCCCGCGCTAGCGGGGATAAACCG/GTCTTCCCCGCGCTAGCGGGGATAAACCG/ATGTTCCCCGCGTCAGCGGGGATAAACAC	18	GTGTTCCCCGTGCCAGCGGGGATAAACCG/GTGTTCCCCGCGCCAGCGGGGATAAACCG/GTGTTCCCCGCGCTAGCGGGGATAAACCG/GTGTTCCCCGCGCCAACAAGGATAGCCGT
