# Supplementary material for: Antimicrobial Resistance and CRISPR Typing Among Salmonella Isolates From Poultry Farms in China
Source: Front Microbiol. 2021 Sep 16;12:730046. doi: 10.3389/fmicb.2021.730046 (PMC8481896; doi:10.3389/fmicb.2021.730046)
Supplement: Supplementary file 2 [file Table_2.XLSX]

## Sheet: Sheet1
Table S2 The antibiotic resistance genes in these isolates
sample_name	Rifampicin	Aminoglycoside	Colistin	Sulphonamide	Quinolone	Trimethoprim	Tetracycline	Phenicol	Beta-lactam	Fluoroquinolone and aminoglycoside	Oxazolidinone and Phenicol	Macrolide	Fosfomycin	Lincosamide
SG13	ARR-2	aac(3)-Id-like,aac(3)-IId-like,aadA7,aph(3')-Ic-like,rmtB,strA-like,strB-like	fosA	sul1	dfrA14-like	tet(A)	floR-like	blaCTX-M-55,blaTEM-1B-like
SG12	ARR-2	aac(3)-IVa-like,aadA1-like,aadA5,aph(4)-Ia	fosA	sul2	dfrA14-like,dfrA17	tet(A)-like	cmlA1-like,floR-like	blaCTX-M-14,blaOXA-10	mph(A)	QnrS1
SG8		aadA1,aadA2		sul2,sul3	dfrA12	tet(M)-like	cmlA1-like,floR-like	blaTEM-1B		QnrS1
SG7		aadA1,aadA2		sul2,sul3	dfrA12	tet(A)-like,tet(M)-like	cmlA1-like,floR-like	blaTEM-1B		QnrS1
SG6		aadA1,aadA2		sul2,sul3	dfrA12	tet(A)-like,tet(M)-like	cmlA1-like,floR-like			QnrS1
SG5		aadA1,aadA2		sul2,sul3	dfrA12	tet(A)-like,tet(M)-like	cmlA1-like,floR-like	blaTEM-1B		QnrS1
SG4		aadA1,aadA2		sul2,sul3	dfrA12	tet(A)-like,tet(M)-like	cmlA1-like,floR-like			QnrS1
SG3		aadA1,aadA2		sul2,sul3	dfrA12	tet(A)-like,tet(M)-like	cmlA1-like,floR-like			QnrS1
SGJ1		aac(6')-Iaa											fosA7
SGJ2		aac(6')-Iaa		sul2					blaTEM-1B
SGJ3		aac(6')-Iaa		sul2					blaTEM-1B
SGJ91		aac(6')-Iaa,aph(6)-Id,aph(3'')-Ib		sul2			tet(A)		blaTEM-1B
SGT1		aac(6')-Iaa											fosA7
S146	ARR-3	aac(3)-IVa-like,aadA1,aadA2,aadA2-like,aph(3')-Ia,aph(4)-Ia	mcr-1	sul1,sul2,sul3	oqxA,oqxB,QnrS2	dfrA12	tet(A)-like	catB3-like,cmlA1-like,floR-like	blaOXA-1	aac(6')Ib-cr
S136	ARR-3	aac(3)-IVa-like,aadA1,aadA2,aadA2-like,aph(3')-Ia,aph(4)-Ia	mcr-1	sul1,sul2,sul3	oqxA,oqxB-like,QnrS2	dfrA12	tet(A)-like	catB3-like,cmlA1-like,floR-like	blaOXA-1,blaTEM-1B	aac(6')Ib-cr
SP		aadA2		sul1,sul1-like			tet(G)	floR	blaCARB-2
S33
S32		aac(6')-Iaa,aph(3')-Ib,aph(6)-Id		sul1,sul2	oqxA,oqxB		tet(B)		blaTEM-1B
S31				sul1	oqxA,oqxB		tet(B)		blaTEM-1B
S30
S29		strA,strB		sul2	oqxA,oqxB,QnrS1		tet(A)-like		blaTEM-1B
S28		aadA2		sul1-like		dfrA1	tet(G)	floR
S27	ARR-3	aac(3)-IVa-like,aadA1,aadA2-like,aph(3')-Ia,aph(4)-Ia		sul1,sul2,sul3	oqxA,oqxB	dfrA12		catB3-like,cmlA1-like,floR-like	blaOXA-1	aac(6')Ib-cr
S26
S25		strA,strB		sul1,sul2	oqxA,oqxB		tet(B)		blaTEM-1B
S24		aadA2		sul1-like		dfrA1	tet(G)	floR
S23					oqxA,oqxB		tet(A)		blaCTX-M-14
S22	ARR-3	aac(3)-IVa-like,aadA1,aadA2-like,aph(3')-Ia,aph(4)-Ia		sul1,sul2,sul3	oqxA,oqxB,QnrS2	dfrA12	tet(A)-like	catB3-like,cmlA1-like,floR-like	blaOXA-1	aac(6')Ib-cr
S21		strA,strB		sul1,sul2	oqxA,oqxB		tet(B)		blaTEM-1B
S20		strA,strB		sul1,sul2	oqxA,oqxB		tet(B)		blaTEM-1B
S19
S18		strA,strB		sul1,sul2	oqxA,oqxB				blaTEM-1B
S17
S16		strA,strB		sul1,sul2	oqxA,oqxB				blaTEM-1B
S15		strA,strB		sul1,sul2	oqxA,oqxB		tet(B)		blaTEM-1B
S14		strA,strB		sul1,sul2	oqxA,oqxB		tet(B)		blaTEM-1B
S13		strA,strB		sul1,sul2	oqxA,oqxB		tet(B)		blaTEM-1B
S12
S11		strA,strB		sul1,sul2	oqxA,oqxB		tet(B)		blaTEM-1B
S9		aadA2		sul1-like		dfrA1	tet(G)	floR
S7
S6		aadA2		sul1-like		dfrA1	tet(G)	floR
S5
S4		strA,strB		sul1,sul2	oqxA,oqxB		tet(B)		blaTEM-1B
S3		strA,strB		sul1,sul2	oqxA,oqxB				blaTEM-1B
S2		strA,strB		sul1,sul2	oqxA,oqxB		tet(B)		blaTEM-1B
S1
S90	ARR-3	aac(3)-IVa-like,aadA5,aph(3')-IIa-like,aph(4)-Ia,armA-like		sul1,sul2	oqxA,oqxB	dfrA17		catB3-like,floR-like	blaCTX-M-65,blaOXA-1	aac(6')Ib-cr		mph(A)
SX259	ARR-3	aac(3)-IVa-like,aadA5,aph(4)-Ia,strA,strB		sul1,sul2-like		dfrA17	tet(A)-like	catB3-like,floR-like	blaCTX-M-65,blaOXA-1	aac(6')Ib-cr			fosA
SX196	ARR-3	aac(3)-IVa-like,aph(4)-Ia		sul1,sul2		dfrA12	tet(A)-like	catB3-like,floR-like	blaCTX-M-123,blaOXA-1	aac(6')Ib-cr		mph(A)	fosA
SX191	ARR-3	aac(3)-IVa-like,aadA5,aph(4)-Ia,strA,strB		sul1,sul2-like		dfrA17	tet(A)-like	catB3-like,floR-like	blaCTX-M-65,blaOXA-1	aac(6')Ib-cr			fosA
SX188		aadA5,strA,strB		sul2-like		dfrA17	tet(A)-like	floR-like	blaCTX-M-64				fosA
SX171	ARR-3	aac(3)-IVa-like,aph(4)-Ia		sul1,sul2		dfrA12	tet(A)-like	catB3-like,floR-like	blaCTX-M-123,blaOXA-1	aac(6')Ib-cr			fosA
SX170	ARR-6	aadA1-like		sul2	QnrS2	dfrA14-like	tet(A)-like	catB3-like,cmlA1-like,floR-like	blaCTX-M-64,blaOXA-1-like,blaOXA-10	aac(6')Ib-cr
SX167	ARR-3	aac(3)-IVa-like,aph(4)-Ia		sul1,sul2		dfrA12	tet(A)-like	catB3-like,floR-like	blaCTX-M-123,blaOXA-1	aac(6')Ib-cr		mph(A)	fosA
SX158	ARR-3	aac(3)-IVa-like,aph(4)-Ia		sul1,sul2		dfrA12		catB3-like,floR-like	blaCTX-M-123,blaOXA-1	aac(6')Ib-cr			fosA
SX149	ARR-3	aac(3)-IVa-like,aph(4)-Ia		sul1,sul2		dfrA12		catB3-like,floR-like	blaCTX-M-123,blaOXA-1	aac(6')Ib-cr			fosA
SX135	ARR-3	aac(3)-IVa-like,aph(4)-Ia		sul1,sul2		dfrA12	tet(A)-like	catB3-like,floR-like	blaCTX-M-123,blaOXA-1	aac(6')Ib-cr		mph(A)	fosA
SX132	ARR-3	aac(3)-IVa-like,aph(4)-Ia		sul1,sul2		dfrA12	tet(A)-like	catB3-like,floR-like	blaCTX-M-123,blaOXA-1	aac(6')Ib-cr		mph(A)	fosA
SX115	ARR-3	aac(3)-IVa-like,aph(4)-Ia		sul1,sul2		dfrA12	tet(A)-like	catB3-like,floR-like	blaCTX-M-123,blaOXA-1	aac(6')Ib-cr		mph(A)	fosA
sX113	ARR-3	aac(3)-IVa-like,aph(4)-Ia		sul1,sul2		dfrA12	tet(A)-like	catB3-like,floR-like	blaCTX-M-123,blaOXA-1	aac(6')Ib-cr			fosA
S34	ARR-3	aac(3)-IVa-like,aadA5,aph(4)-Ia,strA,strB		sul1,sul2-like		dfrA17	tet(A)-like	catB3-like,floR-like	blaCTX-M-65,blaOXA-1	aac(6')Ib-cr			fosA
S350	ARR-3	aac(3)-IVa-like,aadA5,aph(4)-Ia,strA,strB		sul1,sul2-like		dfrA17	tet(A)-like	catB3-like,floR-like	blaCTX-M-65,blaOXA-1	aac(6')Ib-cr			fosA
S19Sen	ARR-3	aac(3)-IVa-like,aph(4)-Ia		sul1,sul2		dfrA12	tet(A)-like	catB3-like,floR-like	blaCTX-M-123,blaOXA-1	aac(6')Ib-cr			fosA
S291	ARR-3	aac(3)-IVa-like,aadA5,aph(4)-Ia		sul1,sul2		dfrA17	tet(A)-like	catB3-like,floR-like	blaCTX-M-55,blaOXA-1,blaTEM-1B-like	aac(6')Ib-cr		mph(A)	fosA
S290	ARR-3	aac(3)-IVa-like,aadA5,aph(4)-Ia,rmtB,strA,strB		sul1,sul2-like		dfrA17	tet(A)-like	catB3-like,floR-like	blaCTX-M-55,blaOXA-1-like,blaTEM-1B-like			mph(A)	fosA
S265	ARR-3	aac(3)-IVa-like,aadA5,aph(4)-Ia,rmtB,strA,strB		sul1,sul2-like		dfrA17	tet(A)-like	catB3-like,floR-like	blaCTX-M-55,blaOXA-1-like,blaTEM-1B-like			mph(A)	fosA
S251	ARR-3	aac(3)-IVa-like,aadA5,aph(4)-Ia,rmtB,strA,strB		sul1,sul2-like		dfrA17	tet(A)-like	catB3-like,floR-like	blaCTX-M-55,blaOXA-1-like,blaTEM-1B-like			mph(A)	fosA
S1B24	ARR-3	aac(3)-IVa-like,aadA5,aph(4)-Ia		sul1,sul2		dfrA17	tet(A)-like	catB3-like,floR-like	blaCTX-M-55,blaOXA-1,blaTEM-1B-like	aac(6')Ib-cr		mph(A)	fosA
S1B211	ARR-3	aac(3)-IVa-like,aadA5,aph(4)-Ia		sul1,sul2		dfrA17	tet(A)-like	catB3-like,floR-like	blaCTX-M-55,blaOXA-1,blaTEM-1B-like	aac(6')Ib-cr		mph(A)	fosA
S1B18	ARR-3	aac(3)-IVa-like,aadA5,aph(4)-Ia		sul1,sul2		dfrA17	tet(A)-like	catB3-like,floR-like	blaCTX-M-55,blaOXA-1,blaTEM-1B-like	aac(6')Ib-cr		mph(A)	fosA
S1B16	ARR-3	aac(3)-IVa-like,aadA5,aph(4)-Ia		sul1,sul2		dfrA17	tet(A)-like	catB3-like,floR-like	blaCTX-M-55,blaOXA-1,blaTEM-1B-like	aac(6')Ib-cr		mph(A)	fosA
S1B7	ARR-3	aac(3)-IVa-like,aadA5,aph(4)-Ia		sul1,sul2		dfrA17	tet(A)-like	catB3-like,floR-like	blaCTX-M-55,blaOXA-1,blaTEM-1B-like	aac(6')Ib-cr		mph(A)	fosA
S1B1	ARR-3	aac(3)-IVa-like,aadA5,aph(4)-Ia		sul1,sul2		dfrA17	tet(A)-like	catB3-like,floR-like	blaCTX-M-55,blaOXA-1,blaTEM-1B-like	aac(6')Ib-cr		mph(A)
S1A18
